# Supplementary material for: Synthesis and Structure–Activity Relationships for the Anti-Mycobacterial Activity of 3-Phenyl-N-(Pyridin-2-ylmethyl)Pyrazolo[1,5-a]Pyrimidin-7-Amines
Source: Pharmaceuticals (Basel). 2022 Sep 8;15(9):1125. doi: 10.3390/ph15091125 (PMC9506485; doi:10.3390/ph15091125)
Supplement: Supplementary file 1 [file pharmaceuticals-15-01125-s001.zip]

Archive with 1 entries (1 files):
- pharmaceuticals-1875515-supplementary.pdf
